# Supplementary material for: Unique Self-Phosphorylating Polybenzimidazole of the 6F Family for HT-PEM Fuel Cell Application
Source: Int J Mol Sci. 2024 May 30;25(11):6001. doi: 10.3390/ijms25116001 (PMC11172766; doi:10.3390/ijms25116001)
Supplement: Supplementary file 1 [file ijms-25-06001-s001.zip]

Archive with 1 entries (1 files):
- ijms-3006682-supplementary.pdf
